# Supplementary material for: High-speed flexible near-infrared organic photodiode for optical communication
Source: Natl Sci Rev. 2023 Dec 11;11(3):nwad311. doi: 10.1093/nsr/nwad311 (PMC10833469; doi:10.1093/nsr/nwad311)
Supplement: nwad311_Supplemental_Files [file nwad311_supplemental_files.zip]

Archive with 3 entries (3 files):
- Supplementary Data.pdf
- Supplementary_Video_1.mp4
- Supplementary_Video_2.mp4
